# Supplementary material for: CircPOSTN/miR-361-5p/TPX2 axis regulates cell growth, apoptosis and aerobic glycolysis in glioma cells
Source: Cancer Cell Int. 2020 Aug 6;20:374. doi: 10.1186/s12935-020-01454-x (PMC7409503; doi:10.1186/s12935-020-01454-x)
Supplement: Supplementary file 1 — Additional file 1. Predicted other target miRNAs of circPOSTN. [file 12935_2020_1454_MOESM1_ESM.xlsx]

## Sheet: starbase
#please cite:
#Zhou KR, Liu S, Cai L, Bin L, et al. ENCORI: The Encyclopedia of RNA Interactomes.
#2.Li JH, et al.starBase v2.0: decoding miRNA-ceRNA, miRNA-ncRNA and protein-RNA interaction networks from large-scale CLIP-Seq data , Nucleic Acids Res. 2014 Jan;42:D92-7.
miRNAid	miRNAname	geneID	geneName	geneType	chromosome	start	end	strand	clipExpNum	degraExpNum	RBP	merClass	miRseq	align	targetSeq
MIMAT0004785	hsa-miR-545-5p	NM_006475	POSTN	circRNA	chr13	38136754	38136776	-	3	0	AGO1-4	7mer-m8	agUAGAUUAU-UUGUAAAUGACu	| :| ||| | |||||||	ggACUUUAUACCUCUUUUACUGu
MIMAT0004692	hsa-miR-340-5p	NM_006475	POSTN	circRNA	chr13	38136766	38136787	-	3	0	AGO1-4	7mer-m8	uuAGUCAGAGUAACGAAAUAUu	|::| || |||||||	acUUGGGAACAGGACUUUAUAc
MIMAT0022300	hsa-miR-5590-3p	NM_006475	POSTN	circRNA	chr13	38136767	38136786	-	3	0	AGO1-4	8mer	aacgguaUGUACUUGAAAUAa	||| |:|||||||	cuugggaACA-GGACUUUAUa
MIMAT0000433	hsa-miR-142-5p	NM_006475	POSTN	circRNA	chr13	38136767	38136787	-	3	0	AGO1-4	8mer	ucaucacgaaagaUGAAAUAc	|||||||	acuugggaacaggACUUUAUa
MIMAT0026742	hsa-miR-1266-3p	NM_006475	POSTN	circRNA	chr13	38136774	38136796	-	3	0	AGO1-4	8mer	agggAGUCCCGUA-UCUUGUCCc	|: || | | :|||||||	guggUUUGGACUUGGGAACAGGa
MIMAT0002835	hsa-miR-526b-5p	NM_006475	POSTN	circRNA	chr13	38136809	38136831	-	3	0	AGO1-4	7mer-m8	ugucuuucacgaaggGAGUUCUc	|||||||	aguaauucagaaaaaCUCAAGAu
MIMAT0003301	hsa-miR-33b-5p	NM_006475	POSTN	circRNA	chr13	38136897	38136917	-	2	0	AGO1-4	7mer-m8	cguUACGUUG-UCGUUACGUg	|||| | ||||||||	cauAUGCUUCUUGCAAUGCAu
MIMAT0000091	hsa-miR-33a-5p	NM_006475	POSTN	circRNA	chr13	38136897	38136919	-	2	0	AGO1-4	7mer-m8	acGU-UACGUUG-AUGUUACGUg	|| |||| | |:|||||||	guCAUAUGCUUCUUGCAAUGCAu
MIMAT0004954	hsa-miR-543	NM_006475	POSTN	circRNA	chr13	38136920	38136943	-	3	0	AGO1-4	7mer-m8	uucuucACGUG-GCG-CUUACAAa	||:|| | | |||||||	uaauuuUGUACUCUCAGAAUGUUu
MIMAT0004785	hsa-miR-545-5p	NM_006475	POSTN	circRNA	chr13	38136967	38136991	-	5	0	AGO1-4	7mer-m8	aguAGAU-UAUUUG--UAAAUGACu	|||| ||:|:: :|||||||	auuUCUAUAUGAGUGGGUUUACUGg
MIMAT0000073	hsa-miR-19a-3p	NM_006475	POSTN	circRNA	chr13	38136991	38137018	-	5	0	AGO1-4	8mer	agucAAAACGUA----UCU-AAACGUGu	|||| :|| ||: |||||||	aacuUUUUAUAUCAAAAGGCUUUGCACa
MIMAT0000074	hsa-miR-19b-3p	NM_006475	POSTN	circRNA	chr13	38136991	38137018	-	5	0	AGO1-4	8mer	agucAAAACGUA-----CCUAAACGUGu	|||| :|| || |||||||	aacuUUUUAUAUCAAAAGGCUUUGCACa
MIMAT0022735	hsa-miR-374c-3p	NM_006475	POSTN	circRNA	chr13	38137044	38137065	-	6	0	AGO1-4	7mer-m8	uauauuauguuggaCGAUUCAc	|||||||	ucucuccaugggaaGCUAAGUu
MIMAT0016858	hsa-miR-4306	NM_006475	POSTN	circRNA	chr13	38137058	38137076	-	6	0	AGO1-4	8mer	augaCGG-AA-AGAGAGGu	||| || |||||||	gcaaGCCAUUAUCUCUCCa
MIMAT0019704	hsa-miR-4644	NM_006475	POSTN	circRNA	chr13	38137058	38137080	-	6	0	AGO1-4	8mer	gaagacagagaaAAGAGAGAGGu	|| |||||||	gcacgcaagccaUUAUCUCUCCa
MIMAT0000455	hsa-miR-185-5p	NM_006475	POSTN	circRNA	chr13	38137058	38137081	-	6	0	AGO1-4	8mer	aguccuugaCGG-AA-AGAGAGGu	||| || |||||||	ugcacgcaaGCCAUUAUCUCUCCa
MIMAT0000428	hsa-miR-135a-5p	NM_006475	POSTN	circRNA	chr13	38137067	38137091	-	5	0	AGO1-4	7mer-m8	agUGUAUCCUUAUUU---UUCGGUAu	||||| |||: | |||||||	auACAUA-AAAUGCACGCAAGCCAUu
MIMAT0000758	hsa-miR-135b-5p	NM_006475	POSTN	circRNA	chr13	38137067	38137091	-	5	0	AGO1-4	7mer-m8	agUGUAUCCUUACUU---UUCGGUAu	||||| |||| | |||||||	auACAUA-AAAUGCACGCAAGCCAUu
MIMAT0018199	hsa-miR-3924	NM_006475	POSTN	circRNA	chr13	38137084	38137107	-	5	0	AGO1-4	8mer	ucAU-CGU-CAGUGUAUAUGUAUa	|| |:| ||:|:: |||||||	ugUAUGUAUGUUAUGGAUACAUAa
MIMAT0000736	hsa-miR-381-3p	NM_006475	POSTN	circRNA	chr13	38137102	38137122	-	5	0	AGO1-4	7mer-m8	ugUCUCUCGAACGGGAACAUAu	| ||| | | ||||||||	gaAAAGACCGAG-CCUUGUAUg
MIMAT0004903	hsa-miR-300	NM_006475	POSTN	circRNA	chr13	38137102	38137124	-	5	0	AGO1-4	7mer-m8	ucucUCUCAGAC-GGGAACAUAu	| || | | ||||||||	uugaAAAGACCGAGCCUUGUAUg
MIMAT0001340	hsa-miR-423-3p	NM_006475	POSTN	circRNA	chr13	38137109	38137131	-	5	0	AGO1-4	7mer-m8	ugacuccccggagUCUGGCUCGa	|||||||||	uaucccauugaaaAGACCGAGCc
MIMAT0004675	hsa-miR-219a-2-3p	NM_006475	POSTN	circRNA	chr13	38137153	38137171	-	5	0	AGO1-4	8mer	ugUCUACAGGUCGGUGUUAAGa	||| |:|| ::|||||||	ccAGA--UUCA-UUACAAUUCa
MIMAT0004919	hsa-miR-541-5p	NM_006475	POSTN	circRNA	chr13	38137175	38137202	-	2	0	AGO1-4	7mer-m8	ucACCCUGGCUG---UCGUCUUAGGAAa	||| |:| |: || | |||||||	uuUGGAAUCCAUUAGAGAAAAAUCCUUg
MIMAT0004597	hsa-miR-140-3p	NM_006475	POSTN	circRNA	chr13	38137269	38137292	-	3	0	AGO1-4	8mer	ggCACCAAGAU---GGGACACCAu	|||| :|| :||||||||	uuGUGGAGUUAGCCUCCUGUGGUa
MIMAT0025857	hsa-miR-892c-5p	NM_006475	POSTN	circRNA	chr13	38137309	38137329	-	2	0	AGO1-4	7mer-m8	acugaccguGGAAAGACUUAu	::|||||||||	uaauauuuuUUUUUCUGAAUg
MIMAT0004987	hsa-miR-944	NM_006475	POSTN	circRNA	chr13	38137342	38137363	-	3	0	AGO1-4	7mer-m8	gaguaggcuacaugUUAUUAAa	|||||||	agaagcaaucaucaAAUAAUUc
MIMAT0000452	hsa-miR-154-5p	NM_006475	POSTN	circRNA	chr13	38137419	38137440	-	4	0	AGO1-4	7mer-m8	gcUUCCGUUGUGCCUAUUGGAu	|| | | :: |||||||	acAACCCUAAGUCAAUAACCUg
MIMAT0004679	hsa-miR-296-3p	NM_006475	POSTN	circRNA	chr13	38137432	38137453	-	3	0	AGO1-4	8mer	ccUCUCGGAGGUGGGUUGGGAg	| | : |::|: |||||||	aaAAAAUGUUUAUACAACCCUa
MIMAT0000262	hsa-miR-187-3p	NM_006475	POSTN	circRNA	chr13	38144736	38144756	-	2	0	AGO1-4	8mer	ggccGACGUUGUGUUCUGUGCu	||| || | :|||||||	auaaCUG-AAAAAGAGACACGa
MIMAT0022701	hsa-miR-506-5p	NM_006475	POSTN	circRNA	chr13	38145553	38145575	-	1	0	AGO1-4	7mer-m8	aaUUCA-UUGUGGAAGGACUUAu	|| | || :: |||||||	aaAAUUGAAGGUGAACCUGAAUu
MIMAT0004924	hsa-miR-876-5p	NM_006475	POSTN	circRNA	chr13	38151904	38151925	-	8	0	AGO1-4	7mer-m8	accacuaaguGUUUCUUUAGGu	|||||||||||	guagcaccuuCAAAGAAAUCCc
MIMAT0015042	hsa-miR-3167	NM_006475	POSTN	circRNA	chr13	38151904	38151925	-	8	0	AGO1-4	7mer-m8	uguggucauaaagaCUUUAGGa	|||||||	guagcaccuucaaaGAAAUCCc
MIMAT0015046	hsa-miR-3171	NM_006475	POSTN	circRNA	chr13	38152989	38153012	-	2	0	AGO1-4	7mer-m8	cuaUAUAUGUCUAAGGUAUGUAGa	||| |: || |||||||	uuaAUAAAUUAAUCAAAUACAUCc
MIMAT0005878	hsa-miR-1287-5p	NM_006475	POSTN	circRNA	chr13	38153157	38153179	-	4	0	AGO1-4	8mer	cugagcUUGGUGA-CUAGGUCGu	|||: || |||||||	uagauaAACUCCUCUAUCCAGCa
MIMAT0004949	hsa-miR-877-5p	NM_006475	POSTN	circRNA	chr13	38153163	38153182	-	4	0	AGO1-4	7mer-m8	gggacgcggUAGAGGAGAUg	| ||||||||	uuguagauaAACUCCUCUAu
MIMAT0001627	hsa-miR-433-3p	NM_006475	POSTN	circRNA	chr13	38153203	38153226	-	3	0	AGO1-4	7mer-m8	uguggcUCCUCGG--GUAGUACUa	|| | |: ||||||||	aucaaaAGAAUCUGACAUCAUGAc
MIMAT0000251	hsa-miR-147a	NM_006475	POSTN	circRNA	chr13	38153390	38153409	-	4	0	AGO1-4	8mer	cgucuucguaaaGGUGUGUg	|||||||	acauuuuaaagaCCACACAa
MIMAT0004185	hsa-miR-802	NM_006475	POSTN	circRNA	chr13	38153410	38153435	-	4	0	AGO1-4	8mer	ugUUCCU--ACUUAGA-AACAAUGAc	||||| |||| || |||||||	aaAAGGAUUUGAACCUGGUGUUACUa
MIMAT0000456	hsa-miR-186-5p	NM_006475	POSTN	circRNA	chr13	38153463	38153483	-	3	0	AGO1-4	8mer	ucGGGUUUUCCUCUUAAGAAAc	::||||| | |||||||	ucUUCAAAA-CAUCAUUCUUUa
MIMAT0000703	hsa-miR-361-5p	NM_006475	POSTN	circRNA	chr13	38153998	38154019	-	5	0	AGO1-4	7mer-m8	cauggggacCUCUAAGACUAUu	|| |||||||||	gaagaaaaaGAAAUUCUGAUAc
MIMAT0011159	hsa-miR-2115-3p	NM_006475	POSTN	circRNA	chr13	38153999	38154020	-	5	0	AGO1-4	8mer	gaucggagguacUUAAGACUAc	|||||||||	ugaagaaaaagaAAUUCUGAUa
MIMAT0005796	hsa-miR-1271-5p	NM_006475	POSTN	circRNA	chr13	38154048	38154068	-	6	0	AGO1-4	7mer-m8	acucacgAACGAUCCACGGUUc	|| :| |||||||	cuggacaUUAUU-UGUGCCAAc
MIMAT0000095	hsa-miR-96-5p	NM_006475	POSTN	circRNA	chr13	38154048	38154069	-	7	0	AGO1-4	7mer-m8	ucGUUUUUACACGAUCACGGUUu	:::| || | :| |||||||	acUGGACAU-UAUUUGUGCCAAc
MIMAT0003267	hsa-miR-599	NM_006475	POSTN	circRNA	chr13	38154076	38154099	-	8	0	AGO1-4	7mer-m8	caAACUAUUU----GACUGUGUUg	|||| |:| |||||||||	acUUGAAAGAGCUCCUGACACAAc
MIMAT0015007	hsa-miR-3139	NM_006475	POSTN	circRNA	chr13	38154083	38154104	-	8	0	AGO1-4	7mer-m8	uuGUCCGUAGACAACUCGAGGAu	||| | |: ||||||||	ugCAGAC-UUGAAAGAGCUCCUg
MIMAT0000085	hsa-miR-28-5p	NM_006475	POSTN	circRNA	chr13	38154083	38154107	-	8	0	AGO1-4	7mer-m8	gaguuaUCUG-AC--ACUCGAGGAa	|||| || ||||||||	agcugcAGACUUGAAAGAGCUCCUg
MIMAT0004926	hsa-miR-708-5p	NM_006475	POSTN	circRNA	chr13	38154083	38154110	-	8	0	AGO1-4	7mer-m8	gggUCGA--UCU-AACAU--UCGAGGAa	|||| ||| ||| | |||||||	ugaAGCUGCAGACUUGAAAGAGCUCCUg
MIMAT0020541	hsa-miR-5047	NM_006475	POSTN	circRNA	chr13	38154100	38154118	-	8	0	AGO1-4	7mer-m8	ugGAAUGUUGGCGUCGACGUu	| ||| ::| |||||||	agCCUAC--UUGAAGCUGCAg
MIMAT0005797	hsa-miR-1301-3p	NM_006475	POSTN	circRNA	chr13	38154100	38154124	-	8	0	AGO1-4	7mer-m8	cuucAGU-GAGGGUCCGUCGACGUu	||| | : | | |||||||	uuccUCAGCCUACUUGAAGCUGCAg
MIMAT0005886	hsa-miR-1297	NM_006475	POSTN	circRNA	chr13	38154107	38154124	-	8	0	AGO1-4	8mer	guGGACUU-AAUGAACUu	||| |: |||||||	uuCCUCAGCCUACUUGAa
MIMAT0000083	hsa-miR-26b-5p	NM_006475	POSTN	circRNA	chr13	38154107	38154127	-	8	0	AGO1-4	8mer	ugGAUAGGACUU-AAUGAACUu	|| |||| |: |||||||	acCU-UCCUCAGCCUACUUGAa
MIMAT0000082	hsa-miR-26a-5p	NM_006475	POSTN	circRNA	chr13	38154107	38154128	-	8	0	AGO1-4	8mer	ucGGAUAGGA-CCUAAUGAACUu	||| |||| | |||||||	caCCU-UCCUCAGCCUACUUGAa
MIMAT0018992	hsa-miR-4465	NM_006475	POSTN	circRNA	chr13	38154107	38154128	-	8	0	AGO1-4	8mer	agGGGACCAGUCUGAUGAACUc	||:| |||| ||||||||	caCCUUCCUCAGCCUACUUGAa
MIMAT0002842	hsa-miR-518f-3p	NM_006475	POSTN	circRNA	chr13	38154699	38154719	-	3	0	AGO1-4	8mer	ggagauUUCUCUUCGCGAAAg	|||| |||||||||	uaaaacAAGAUAAGCGCUUUa
MIMAT0002864	hsa-miR-518d-3p	NM_006475	POSTN	circRNA	chr13	38154699	38154719	-	3	0	AGO1-4	8mer	cgagguUUCCCUUCGCGAAAc	||| |||||||||	uaaaacAAGAUAAGCGCUUUa
MIMAT0002844	hsa-miR-518b	NM_006475	POSTN	circRNA	chr13	38154699	38154720	-	3	0	AGO1-4	8mer	uggagauUUCCCCUCGCGAAAc	||| ||||||||	uuaaaacAAGAUAAGCGCUUUa
MIMAT0002863	hsa-miR-518a-3p	NM_006475	POSTN	circRNA	chr13	38154699	38154720	-	3	0	AGO1-4	8mer	aggucguUUCCCUUCGCGAAAg	||| |||||||||	uuaaaacAAGAUAAGCGCUUUa
MIMAT0002848	hsa-miR-518c-3p	NM_006475	POSTN	circRNA	chr13	38154699	38154721	-	4	0	AGO1-4	8mer	ugugagauUUCUCUUCGCGAAAc	|||| |||||||||	guuaaaacAAGAUAAGCGCUUUa
MIMAT0004924	hsa-miR-876-5p	NM_006475	POSTN	circRNA	chr13	38154732	38154753	-	5	0	AGO1-4	7mer-m8	accacuaagUGUUUCUUUAGGu	:||:||||||||	aucaagccaGCAGAGAAAUCCc
MIMAT0015042	hsa-miR-3167	NM_006475	POSTN	circRNA	chr13	38154732	38154753	-	5	0	AGO1-4	7mer-m8	uguggucauaaagaCUUUAGGa	|||||||	aucaagccagcagaGAAAUCCc
MIMAT0000265	hsa-miR-204-5p	NM_006475	POSTN	circRNA	chr13	38154797	38154818	-	4	0	AGO1-4	7mer-m8	uccGUAUCCUA-CUGUUUCCCUu	||| | || || |||||||	auuCAU-GCAUGGAGAAAGGGAg
MIMAT0000268	hsa-miR-211-5p	NM_006475	POSTN	circRNA	chr13	38154797	38154819	-	4	0	AGO1-4	7mer-m8	uccgcUUCCUA-CUGUUUCCCUu	| | || || |||||||	aauucAUGCAUGGAGAAAGGGAg
MIMAT0022276	hsa-miR-5581-3p	NM_006475	POSTN	circRNA	chr13	38154805	38154822	-	4	0	AGO1-4	7mer-m8	ccUUGAAGAUCCUCCGUACCUu	|| ||| | |||||||	gaAAAUUC----AUGCAUGGAg
MIMAT0000442	hsa-miR-9-3p	NM_006475	POSTN	circRNA	chr13	38156563	38156586	-	8	0	AGO1-4	7mer-m8	ugaaAGCC--AAUAGAUCGAAAUa	|:|| ||| : |||||||	aaagUUGGCCUUAAUGAGCUUUAc
MIMAT0002877	hsa-miR-513a-5p	NM_006475	POSTN	circRNA	chr13	38158120	38158137	-	3	0	AGO1-4	8mer	uacuguggagGGACACUu	|||||||	uuugcuggcaCCUGUGAa
MIMAT0003215	hsa-miR-552-3p	NM_006475	POSTN	circRNA	chr13	38158122	38158141	-	3	0	AGO1-4	7mer-m8	aacaGAUUGGUCAGUGGACAa	:| :|::| |||||||	acacUUUGCUGG-CACCUGUg
MIMAT0003165	hsa-miR-545-3p	NM_006475	POSTN	circRNA	chr13	38158130	38158150	-	3	0	AGO1-4	7mer-m8	cgugUGUUAUUUACAAACGACu	| |||| | |||||||	auggAGAAUACA-CUUUGCUGg
MIMAT0002867	hsa-miR-520h	NM_006475	POSTN	circRNA	chr13	38158133	38158156	-	3	0	AGO1-4	7mer-m8	ugaGAUUUCC-CUU-CGUGAAACa	| :| || ||| |||||||	ggcCAGAUGGAGAAUACACUUUGc
MIMAT0002858	hsa-miR-520g-3p	NM_006475	POSTN	circRNA	chr13	38158133	38158158	-	3	0	AGO1-4	7mer-m8	ugugaGAUUUCC-CUU-CGUGAAACa	| :| || ||| |||||||	gaggcCAGAUGGAGAAUACACUUUGc
MIMAT0011778	hsa-miR-2278	NM_006475	POSTN	circRNA	chr13	38158158	38158178	-	3	0	AGO1-4	7mer-m8	ggUCCGUUGUGUGUGACGAGAg	|||| :||: |||||||	uuAGGCUUGGCAU-CUGCUCUg
MIMAT0025481	hsa-miR-6512-3p	NM_006475	POSTN	circRNA	chr13	38158214	38158235	-	3	0	AGO1-4	8mer	ggaUGGUAAUCUUCCCGACCUu	:::|||: : |||||||	caaGUUAUUGAGCUGGCUGGAa
MIMAT0027345	hsa-miR-6720-5p	NM_006475	POSTN	circRNA	chr13	38158214	38158239	-	3	0	AGO1-4	8mer	gcgccgcgGAUGG-UC--CCGACCUu	:||:: || |||||||	caaacaagUUAUUGAGCUGGCUGGAa
MIMAT0011161	hsa-miR-2116-3p	NM_006475	POSTN	circRNA	chr13	38159008	38159026	-	5	0	AGO1-4	7mer-m8	ccCUCAAGAACCGUACCCUCc	|||| : | :|||||||	cuGAGUCUAU--UAUGGGAGg
MIMAT0000682	hsa-miR-200a-3p	NM_006475	POSTN	circRNA	chr13	38159026	38159047	-	4	0	AGO1-4	7mer-m8	uguagcaAUGGUCUGUCACAAu	|||: |||||||	ucuuaaaUACUCUCCAGUGUUc
MIMAT0000432	hsa-miR-141-3p	NM_006475	POSTN	circRNA	chr13	38159026	38159050	-	4	0	AGO1-4	7mer-m8	ggUAGAA---AUGGUCUGUCACAAu	||||| |||: |||||||	acAUCUUAAAUACUCUCCAGUGUUc
MIMAT0002818	hsa-miR-496	NM_006475	POSTN	circRNA	chr13	38159035	38159058	-	4	0	AGO1-4	7mer-m8	cucuaaccgGUACA--UUAUGAGu	||| | |||||||	gaaguaccaCAUCUUAAAUACUCu
MIMAT0003880	hsa-miR-671-5p	NM_006475	POSTN	circRNA	chr13	38160279	38160302	-	2	0	AGO1-4	7mer-m8	gaggucggggaggUC-CCGAAGGa	|| |||||||	ucaugggagacaaAGUGGCUUCCg
MIMAT0011161	hsa-miR-2116-3p	NM_006475	POSTN	circRNA	chr13	38160293	38160313	-	2	0	AGO1-4	8mer	cccucaagaaccGUACCCUCc	||||||||	ccuagaaaggauCAUGGGAGa
MIMAT0005955	hsa-miR-1197	NM_006475	POSTN	circRNA	chr13	38160310	38160330	-	2	0	AGO1-4	8mer	ucuucaucUGGUACACAGGAu	|| | |||||||	aaacuuccACGAGGUGUCCUa
MIMAT0004795	hsa-miR-574-5p	NM_006475	POSTN	circRNA	chr13	38160357	38160376	-	2	0	AGO1-4	7mer-m8	ugUGUGAGUGUGUGUGUGUGAGu	||: |||| : |||||||	agACGGUCAC---UUCACACUCu
MIMAT0017988	hsa-miR-3611	NM_006475	POSTN	circRNA	chr13	38160360	38160380	-	2	0	AGO1-4	7mer-m8	auUCUUAAAGAAAGAAGUGUu	|||: | |||||||	gaAGAGACGGUCACUUCACAc
MIMAT0004763	hsa-miR-488-3p	NM_006475	POSTN	circRNA	chr13	38160927	38160947	-	4	0	AGO1-4	7mer-m8	cugGUUCUUUAUCGGAAAGUu	||: |:||: |||||||	aagCAGAAGAUGACCUUUCAu

## Sheet: circBank
circBank ID	circbase ID	length	miRNA ID (miR_ID)	miRanda binding	targetscan binding
				site (positions)	site (positions)
hsa_circPOSTN_001	hsa_circ_0030018	2656	hsa-miR-4775	1421 1389	1330 1349 1408 1435 1802 2410 2651 670 1336 1355 1414 1442 1808 2415 2656 676
hsa_circPOSTN_001	hsa_circ_0030018	2656	hsa-miR-4452	1504	102 1254 1522 1760 2217 2547 802 108 1259 1528 1765 2223 2552 807
hsa_circPOSTN_001	hsa_circ_0030018	2656	hsa-miR-490-5p	1550	1564 2314 28 62 890 1570 2319 34 67 896
hsa_circPOSTN_001	hsa_circ_0030018	2656	hsa-miR-590-3p	1392	1407 1435 1504 1964 800 1414 1441 1509 1969 805
hsa_circPOSTN_001	hsa_circ_0030018	2656	hsa-miR-136-5p	1231	1568 1607 593 811 1574 1612 599 817
hsa_circPOSTN_001	hsa_circ_0030018	2656	hsa-miR-153-5p	1046	1060 1923 2290 424 1066 1929 2295 429
hsa_circPOSTN_001	hsa_circ_0030018	2656	hsa-miR-18a-5p	1354 909	1370 2128 540 923 1376 2134 545 929
hsa_circPOSTN_001	hsa_circ_0030018	2656	hsa-miR-18b-5p	909 1354	1370 2128 540 923 1376 2134 545 929
hsa_circPOSTN_001	hsa_circ_0030018	2656	hsa-miR-204-5p	803	1018 1884 817 830 1024 1890 823 835
hsa_circPOSTN_001	hsa_circ_0030018	2656	hsa-miR-211-5p	802	1018 1884 817 830 1024 1890 823 835
hsa_circPOSTN_001	hsa_circ_0030018	2656	hsa-miR-30a-3p	1978	1177 1627 1667 1994 1182 1634 1672 2000
hsa_circPOSTN_001	hsa_circ_0030018	2656	hsa-miR-30d-3p	1978	1177 1627 1667 1994 1182 1634 1672 2000
hsa_circPOSTN_001	hsa_circ_0030018	2656	hsa-miR-30e-3p	1978 1615 2232	1177 1627 1667 1994 1182 1634 1672 2000
hsa_circPOSTN_001	hsa_circ_0030018	2656	hsa-miR-362-5p	1849	1118 1864 258 439 1123 1870 263 445
hsa_circPOSTN_001	hsa_circ_0030018	2656	hsa-miR-4735-3p	910	1370 2128 540 923 1376 2134 545 929
hsa_circPOSTN_001	hsa_circ_0030018	2656	hsa-miR-573	181	110 196 1985 2533 115 202 1990 2539
hsa_circPOSTN_001	hsa_circ_0030018	2656	hsa-miR-599	953	1156 2037 85 969 1161 2043 91 975
hsa_circPOSTN_001	hsa_circ_0030018	2656	hsa-miR-876-5p	1367 868	1381 1906 2192 882 1387 1912 2197 888
hsa_circPOSTN_001	hsa_circ_0030018	2656	hsa-miR-1236-3p	170	1738 184 2227 1743 191 2232
hsa_circPOSTN_001	hsa_circ_0030018	2656	hsa-miR-130b-5p	943	1633 2523 957 1639 2529 963
hsa_circPOSTN_001	hsa_circ_0030018	2656	hsa-miR-197-3p	1758	1202 1772 428 1208 1778 434
hsa_circPOSTN_001	hsa_circ_0030018	2656	hsa-miR-2052	1460	1071 1472 2354 1078 1478 2359
hsa_circPOSTN_001	hsa_circ_0030018	2656	hsa-miR-2113	1991	2006 2038 86 2012 2043 91
hsa_circPOSTN_001	hsa_circ_0030018	2656	hsa-miR-33a-5p	2456	2292 2471 625 2297 2477 630
hsa_circPOSTN_001	hsa_circ_0030018	2656	hsa-miR-33b-5p	2458	2292 2471 625 2297 2477 630
hsa_circPOSTN_001	hsa_circ_0030018	2656	hsa-miR-3671	1773 978	1122 1787 470 1128 1794 475
hsa_circPOSTN_001	hsa_circ_0030018	2656	hsa-miR-4432	757	1456 351 767 1461 356 773
hsa_circPOSTN_001	hsa_circ_0030018	2656	hsa-miR-4685-3p	805	1820 818 830 1826 824 837
hsa_circPOSTN_001	hsa_circ_0030018	2656	hsa-miR-4753-3p	1622	1633 186 2523 1639 191 2530
hsa_circPOSTN_001	hsa_circ_0030018	2656	hsa-miR-4755-5p	1004	1018 1884 2076 1024 1890 2082
hsa_circPOSTN_001	hsa_circ_0030018	2656	hsa-miR-513b-5p	1186	1968 2233 446 1973 2239 451
hsa_circPOSTN_001	hsa_circ_0030018	2656	hsa-miR-5692a	977	1786 2418 990 1791 2423 996
hsa_circPOSTN_001	hsa_circ_0030018	2656	hsa-miR-580-5p	1639	1078 1599 1653 1083 1605 1660
hsa_circPOSTN_001	hsa_circ_0030018	2656	hsa-miR-586	613 2458	2472 625 807 2479 631 812
hsa_circPOSTN_001	hsa_circ_0030018	2656	hsa-miR-622	1512	1527 1810 981 1534 1815 986
hsa_circPOSTN_001	hsa_circ_0030018	2656	hsa-miR-6512-3p	508	1314 363 522 1320 369 529
hsa_circPOSTN_001	hsa_circ_0030018	2656	hsa-miR-6818-3p	1621	1635 1823 269 1641 1828 275
hsa_circPOSTN_001	hsa_circ_0030018	2656	hsa-miR-6867-3p	817	1820 267 831 1826 272 838
hsa_circPOSTN_001	hsa_circ_0030018	2656	hsa-miR-1184	931	679 946 685 953
hsa_circPOSTN_001	hsa_circ_0030018	2656	hsa-miR-1264	90	107 951 113 956
hsa_circPOSTN_001	hsa_circ_0030018	2656	hsa-miR-1306-5p	1682	1696 245 1702 250
hsa_circPOSTN_001	hsa_circ_0030018	2656	hsa-miR-202-3p	2593	2606 96 2612 102
hsa_circPOSTN_001	hsa_circ_0030018	2656	hsa-miR-21-3p	41	1131 54 1138 60
hsa_circPOSTN_001	hsa_circ_0030018	2656	hsa-miR-2115-3p	1032	1046 633 1053 639
hsa_circPOSTN_001	hsa_circ_0030018	2656	hsa-miR-219a-2-3p	2204	101 2215 107 2222
hsa_circPOSTN_001	hsa_circ_0030018	2656	hsa-miR-2278	565	1065 578 1070 584
hsa_circPOSTN_001	hsa_circ_0030018	2656	hsa-miR-26a-5p	924	938 953 945 959
hsa_circPOSTN_001	hsa_circ_0030018	2656	hsa-miR-26b-5p	925	938 953 945 959
hsa_circPOSTN_001	hsa_circ_0030018	2656	hsa-miR-29b-1-5p	20	1914 37 1921 43
hsa_circPOSTN_001	hsa_circ_0030018	2656	hsa-miR-3591-3p	39 1118	1131 54 1138 60
hsa_circPOSTN_001	hsa_circ_0030018	2656	hsa-miR-3650	1278 1815	1289 1826 1295 1832
hsa_circPOSTN_001	hsa_circ_0030018	2656	hsa-miR-3692-3p	1603	1425 1617 1431 1624
hsa_circPOSTN_001	hsa_circ_0030018	2656	hsa-miR-3692-5p	1264	1282 874 1289 881
hsa_circPOSTN_001	hsa_circ_0030018	2656	hsa-miR-3925-3p	1680	1693 977 1699 983
hsa_circPOSTN_001	hsa_circ_0030018	2656	hsa-miR-3974	113 1938	129 1955 135 1962
hsa_circPOSTN_001	hsa_circ_0030018	2656	hsa-miR-4299	2192	1097 2201 1102 2208
hsa_circPOSTN_001	hsa_circ_0030018	2656	hsa-miR-4303	753	2444 762 2450 768
hsa_circPOSTN_001	hsa_circ_0030018	2656	hsa-miR-4419b	923 1451	1461 932 1468 939
hsa_circPOSTN_001	hsa_circ_0030018	2656	hsa-miR-4455	1818	1827 2134 1833 2139
hsa_circPOSTN_001	hsa_circ_0030018	2656	hsa-miR-4465	924	938 953 945 959
hsa_circPOSTN_001	hsa_circ_0030018	2656	hsa-miR-4680-3p	2534	1523 2547 1530 2554
hsa_circPOSTN_001	hsa_circ_0030018	2656	hsa-miR-4695-5p	647	2094 662 2100 668
hsa_circPOSTN_001	hsa_circ_0030018	2656	hsa-miR-4705	1432	1444 473 1451 479
hsa_circPOSTN_001	hsa_circ_0030018	2656	hsa-miR-4709-3p	1050	1067 1458 1074 1463
hsa_circPOSTN_001	hsa_circ_0030018	2656	hsa-miR-4733-3p	1116	1129 1201 1135 1207
hsa_circPOSTN_001	hsa_circ_0030018	2656	hsa-miR-5002-3p	1439	1453 349 1459 354
hsa_circPOSTN_001	hsa_circ_0030018	2656	hsa-miR-5004-3p	1892	1345 1907 1351 1914
hsa_circPOSTN_001	hsa_circ_0030018	2656	hsa-miR-5096	1529	1543 1902 1549 1908
hsa_circPOSTN_001	hsa_circ_0030018	2656	hsa-miR-5192	304	2311 316 2317 323
hsa_circPOSTN_001	hsa_circ_0030018	2656	hsa-miR-520f-5p	126	142 2184 148 2190
hsa_circPOSTN_001	hsa_circ_0030018	2656	hsa-miR-522-3p	2492	2507 468 2513 473
hsa_circPOSTN_001	hsa_circ_0030018	2656	hsa-miR-543	2432	1926 2448 1931 2454
hsa_circPOSTN_001	hsa_circ_0030018	2656	hsa-miR-545-5p	2384	2401 2614 2407 2620
hsa_circPOSTN_001	hsa_circ_0030018	2656	hsa-miR-548e-5p	997	1011 226 1018 231
hsa_circPOSTN_001	hsa_circ_0030018	2656	hsa-miR-5590-3p	2589	1084 2601 1089 2608
hsa_circPOSTN_001	hsa_circ_0030018	2656	hsa-miR-568	1919	1399 1931 1405 1938
hsa_circPOSTN_001	hsa_circ_0030018	2656	hsa-miR-5700	613	626 793 632 798
hsa_circPOSTN_001	hsa_circ_0030018	2656	hsa-miR-583	2593	205 2609 210 2615
hsa_circPOSTN_001	hsa_circ_0030018	2656	hsa-miR-584-3p	1975	1991 2237 1998 2242
hsa_circPOSTN_001	hsa_circ_0030018	2656	hsa-miR-607	1109	1122 1788 1128 1794
hsa_circPOSTN_001	hsa_circ_0030018	2656	hsa-miR-616-5p	215	228 355 235 361
hsa_circPOSTN_001	hsa_circ_0030018	2656	hsa-miR-6734-3p	1870	1886 366 1892 372
hsa_circPOSTN_001	hsa_circ_0030018	2656	hsa-miR-6772-5p	2119	1828 2133 1833 2139
hsa_circPOSTN_001	hsa_circ_0030018	2656	hsa-miR-6884-3p	1758	1605 1775 1611 1781
hsa_circPOSTN_001	hsa_circ_0030018	2656	hsa-miR-6885-3p	1151	1164 533 1171 538
hsa_circPOSTN_001	hsa_circ_0030018	2656	hsa-miR-7856-5p	651	309 666 314 672
hsa_circPOSTN_001	hsa_circ_0030018	2656	hsa-miR-892c-5p	2046	1520 2059 1525 2065
hsa_circPOSTN_001	hsa_circ_0030018	2656	hsa-miR-9-3p	703	719 917 725 922
hsa_circPOSTN_001	hsa_circ_0030018	2656	hsa-miR-96-5p	983	501 997 507 1003
hsa_circPOSTN_001	hsa_circ_0030018	2656	hsa-miR-103a-2-5p	1999	2011 2018
hsa_circPOSTN_001	hsa_circ_0030018	2656	hsa-miR-1248	1520 1162	1538 1544
hsa_circPOSTN_001	hsa_circ_0030018	2656	hsa-miR-1255b-2-3p	2564	2577 2583
hsa_circPOSTN_001	hsa_circ_0030018	2656	hsa-miR-1287-5p	1265	1280 1287
hsa_circPOSTN_001	hsa_circ_0030018	2656	hsa-miR-1301-3p	1822 132	945 951
hsa_circPOSTN_001	hsa_circ_0030018	2656	hsa-miR-135a-5p	2284	2301 2307
hsa_circPOSTN_001	hsa_circ_0030018	2656	hsa-miR-135b-5p	2284	2301 2307
hsa_circPOSTN_001	hsa_circ_0030018	2656	hsa-miR-140-3p	2083	2099 2106
hsa_circPOSTN_001	hsa_circ_0030018	2656	hsa-miR-141-3p	305	322 328
hsa_circPOSTN_001	hsa_circ_0030018	2656	hsa-miR-186-5p	1068	1081 1088
hsa_circPOSTN_001	hsa_circ_0030018	2656	hsa-miR-187-3p	1624	1637 1644
hsa_circPOSTN_001	hsa_circ_0030018	2656	hsa-miR-19b-3p	2357	2377 2384
hsa_circPOSTN_001	hsa_circ_0030018	2656	hsa-miR-20a-5p	613	603 608
hsa_circPOSTN_001	hsa_circ_0030018	2656	hsa-miR-28-5p	945	962 968
hsa_circPOSTN_001	hsa_circ_0030018	2656	hsa-miR-2909	696	1939 1944
hsa_circPOSTN_001	hsa_circ_0030018	2656	hsa-miR-296-3p	1922	1936 1943
hsa_circPOSTN_001	hsa_circ_0030018	2656	hsa-miR-29c-3p	36	2341 2346
hsa_circPOSTN_001	hsa_circ_0030018	2656	hsa-miR-3171	1325	1341 1347
hsa_circPOSTN_001	hsa_circ_0030018	2656	hsa-miR-3176	575	586 593
hsa_circPOSTN_001	hsa_circ_0030018	2656	hsa-miR-338-5p	429	443 449
hsa_circPOSTN_001	hsa_circ_0030018	2656	hsa-miR-361-5p	1033	1047 1053
hsa_circPOSTN_001	hsa_circ_0030018	2656	hsa-miR-3691-3p	2573	2587 2593
hsa_circPOSTN_001	hsa_circ_0030018	2656	hsa-miR-381-3p	2253	2266 2272
hsa_circPOSTN_001	hsa_circ_0030018	2656	hsa-miR-3921	750	763 769
hsa_circPOSTN_001	hsa_circ_0030018	2656	hsa-miR-3924	2268	2284 2291
hsa_circPOSTN_001	hsa_circ_0030018	2656	hsa-miR-3938	1005	1019 1025
hsa_circPOSTN_001	hsa_circ_0030018	2656	hsa-miR-3975	2077	2092 2098
hsa_circPOSTN_001	hsa_circ_0030018	2656	hsa-miR-423-3p	2244	2259 2265
hsa_circPOSTN_001	hsa_circ_0030018	2656	hsa-miR-4267	509	517 523
hsa_circPOSTN_001	hsa_circ_0030018	2656	hsa-miR-4268	330	344 351
hsa_circPOSTN_001	hsa_circ_0030018	2656	hsa-miR-4288	1276	1285 1291
hsa_circPOSTN_001	hsa_circ_0030018	2656	hsa-miR-4422	997	1010 1016
hsa_circPOSTN_001	hsa_circ_0030018	2656	hsa-miR-4450	1367	1383 1389
hsa_circPOSTN_001	hsa_circ_0030018	2656	hsa-miR-4476	912	926 932
hsa_circPOSTN_001	hsa_circ_0030018	2656	hsa-miR-4512	163	176 182
hsa_circPOSTN_001	hsa_circ_0030018	2656	hsa-miR-4522	751	765 771
hsa_circPOSTN_001	hsa_circ_0030018	2656	hsa-miR-4536-3p	2278	2293 2299
hsa_circPOSTN_001	hsa_circ_0030018	2656	hsa-miR-4652-3p	1693	1707 1713
hsa_circPOSTN_001	hsa_circ_0030018	2656	hsa-miR-4684-3p	30	44 51
hsa_circPOSTN_001	hsa_circ_0030018	2656	hsa-miR-4694-5p	2109	2125 2131
hsa_circPOSTN_001	hsa_circ_0030018	2656	hsa-miR-4714-5p	750	764 770
hsa_circPOSTN_001	hsa_circ_0030018	2656	hsa-miR-4718	769	782 788
hsa_circPOSTN_001	hsa_circ_0030018	2656	hsa-miR-4786-3p	266	278 284
hsa_circPOSTN_001	hsa_circ_0030018	2656	hsa-miR-4802-3p	47	62 68
hsa_circPOSTN_001	hsa_circ_0030018	2656	hsa-miR-488-3p	119	132 138
hsa_circPOSTN_001	hsa_circ_0030018	2656	hsa-miR-497-3p	2566	2579 2585
hsa_circPOSTN_001	hsa_circ_0030018	2656	hsa-miR-510-3p	2483	2496 2502
hsa_circPOSTN_001	hsa_circ_0030018	2656	hsa-miR-518a-3p	901	915 922
hsa_circPOSTN_001	hsa_circ_0030018	2656	hsa-miR-518b	901	915 922
hsa_circPOSTN_001	hsa_circ_0030018	2656	hsa-miR-518c-3p	900	915 922
hsa_circPOSTN_001	hsa_circ_0030018	2656	hsa-miR-518d-3p	902	915 922
hsa_circPOSTN_001	hsa_circ_0030018	2656	hsa-miR-518e-3p	901	914 920
hsa_circPOSTN_001	hsa_circ_0030018	2656	hsa-miR-518f-3p	902	915 922
hsa_circPOSTN_001	hsa_circ_0030018	2656	hsa-miR-541-5p	2173	2193 2199
hsa_circPOSTN_001	hsa_circ_0030018	2656	hsa-miR-545-3p	593	606 612
hsa_circPOSTN_001	hsa_circ_0030018	2656	hsa-miR-548ao-5p	2518	2531 2538
hsa_circPOSTN_001	hsa_circ_0030018	2656	hsa-miR-548ax	2518	2531 2538
hsa_circPOSTN_001	hsa_circ_0030018	2656	hsa-miR-548u	336 1437	351 357
hsa_circPOSTN_001	hsa_circ_0030018	2656	hsa-miR-550b-3p	810	822 828
hsa_circPOSTN_001	hsa_circ_0030018	2656	hsa-miR-5697	923	937 944
hsa_circPOSTN_001	hsa_circ_0030018	2656	hsa-miR-581	1141	1156 1162
hsa_circPOSTN_001	hsa_circ_0030018	2656	hsa-miR-630	583	597 604
hsa_circPOSTN_001	hsa_circ_0030018	2656	hsa-miR-6506-3p	1035	1049 1055
hsa_circPOSTN_001	hsa_circ_0030018	2656	hsa-miR-6507-3p	2583	2599 2606
hsa_circPOSTN_001	hsa_circ_0030018	2656	hsa-miR-664a-3p	1192	1207 1213
hsa_circPOSTN_001	hsa_circ_0030018	2656	hsa-miR-670-3p	2058	1835 1841
hsa_circPOSTN_001	hsa_circ_0030018	2656	hsa-miR-6755-3p	1224	1238 1245
hsa_circPOSTN_001	hsa_circ_0030018	2656	hsa-miR-6773-3p	383	398 404
hsa_circPOSTN_001	hsa_circ_0030018	2656	hsa-miR-6778-5p	199	212 218
hsa_circPOSTN_001	hsa_circ_0030018	2656	hsa-miR-6813-3p	1734	1748 1754
hsa_circPOSTN_001	hsa_circ_0030018	2656	hsa-miR-6827-3p	175	188 194
hsa_circPOSTN_001	hsa_circ_0030018	2656	hsa-miR-6837-3p	1015	1030 1037
hsa_circPOSTN_001	hsa_circ_0030018	2656	hsa-miR-6838-3p	2585	2597 2603
hsa_circPOSTN_001	hsa_circ_0030018	2656	hsa-miR-6884-5p	918	2093 2098
hsa_circPOSTN_001	hsa_circ_0030018	2656	hsa-miR-708-5p	942	962 968
hsa_circPOSTN_001	hsa_circ_0030018	2656	hsa-miR-7158-5p	498	514 520
hsa_circPOSTN_001	hsa_circ_0030018	2656	hsa-miR-802	1116	1134 1141
hsa_circPOSTN_001	hsa_circ_0030018	2656	hsa-miR-8055	3	2489 2494
hsa_circPOSTN_001	hsa_circ_0030018	2656	hsa-miR-9-5p	1398	1417 1423
